# Supplementary material for: Nuclear Data Evaluation for Mass Chain A=217:Odd-Proton Nuclei
Source: PLoS One. 2016 Jan 13;11(1):e0146182. doi: 10.1371/journal.pone.0146182 (PMC4711931; doi:10.1371/journal.pone.0146182)
Supplement: S1 Dataset — (TXT) [file pone.0146182.s001.txt]

217TL    COMMENTS, ADOPTED LEVELS                                         201504
217TL  H TYP=FUL$AUT=S. S. NAFEE, A. ALRAMADY AND S. A. SHAHEEN$CUT=10-APR-2015 
217TL  Q 6073      SY 4476   SY 8835   SY              2012WA38                 
217TL CQ $DQ-=499, DSN=499, DSP=566,  S(2N)=7741 SY 499,  Q(B-N)=2762 SY 446    
217TL2CQ (2012WA38)                                                             
217TL C  INST$King Abdulaziz University, Jeddah 20589, Saudi Arabia             
217TL C  ACKN$This evaluation was part of the project 11-MAT-2037-03 funded by  
217TL2C  King Abdulaziz City for Science and Technology National Research       
217TL3C  Strategic Plan                                                         
217TL C  The theoretical conversion coefficients for G rays given here have     
217TL2C  calculated and interploated using the computer code ^BrICC Band Raman  
217TL3C  Internal Conversion Coefficients) (2005KIZT)                           
217TL c  Assignment: {+232}Th(pulsed 1 GeV p); 254- and 264-keV gammas in       
217TL2c  {+217}Po and K-x rays of Polonium (1998RyZY), followed by formal       
217TL3c  paper 2003Ku25                                                         
217TL C  TITL$NUCLEAR DATA SHEETS FOR 217TL                                     
217TL c  AUTH$BALRAJ SINGH AND MICHAEL BIRCH                                    
217TL c  INST$Department of Physics and Astronomy, McMaster University,         
217TL2c  Hamilton, Ontario, Canada, L8S 4M1                                     
217TL c  ABST$Information about the identification and production of the        
217TL2c  {+217}Tl nuclide is presented.                                         
217TL c  CUT$Literature available up to May 15, 2011 has been consulted.        
217TL C  CIT$ENSDF                                                              
217TL c  FUND$                                                                  
217TL c  2010Al24: {+217}Tl nuclide identified in {+9}Be({+238}U,X) reaction    
217TL2c  with a beam energy of 1 GeV/nucleon produced by the SIS synchrotron    
217TL3c  at GSI facility. Target=2500 mg/cm{+2}. The fragment residues were     
217TL4c  analyzed with the high resolving power magnetic spectrometer Fragment  
217TL5c  separator (FRS). The identification of nuclei was made on the basis    
217TL6c  of magnetic rigidity, velocity, time-of-flight, energy loss and        
217TL7c  atomic number of the fragments using two plastic scintillators and     
217TL8c  two multisampling ionization chambers. The FRS magnet was tuned to     
217TL9c  center on {+210}Au, {+216}Pb, {+219}Pb, {+227}At and {+229}At nuclei   
217TLac  along the central trajectory of FRS.                                   
217TL c  Unambiguous identification of nuclides required the separation of      
217TL2c  different charge states of the nuclei passing through the FRS. At 1    
217TL3c  GeV/nucleon incident energy of {+238}U, fraction of fully stripped     
217TL4c  {+226}Po nuclei was about 89%. Through the measurement of difference   
217TL5c  in magnetic rigidity in the two sections of the FRS and the            
217TL6c  difference in energy loss in the two ionization chambers, the charge   
217TL7c  state of the transmitted nuclei was determined, especially, that of    
217TL8c  the singly charged (hydrogen-like) nuclei which preserved their        
217TL9c  charge in the current experimental setup. Measured production cross    
217TLac  sections with 10% statistical and 20% systematic uncertainties         
217TL c  Criterion established in 2010Al24 for acceptance of identification of  
217TL2c  a new nuclide: 1. number of events should be compatible with the       
217TL3c  corresponding mass and atomic number located in the expected range of  
217TL4c  positions at both image planes of the FRS spectrometer; 2. number of   
217TL5c  events should be compatible with >95% probability that at least one    
217TL6c  of the counts does not correspond to a charge-state contaminant.       
217TL7c  Comparisons of measured |s with model predictions using the computer   
217TL8c  codes COFRA and EPAX.                                                  
217TL  L 0            1/2+              300 NS    GT                            
217TL2 L %B-=?$%B-N=?                                                           
217TL cL $Production |s=61.6 pb (from e-mail reply of Oct 29, 2010 from H.      
217TL2cL Alvarez-Pol, which also stated that further analysis was in progress)  
217TL cL $From A/Z plot (figure 1 in 2010Al24), 4 or 5 events are assigned to   
217TL2cL {+217}Tl                                                               
217TL cL E$the observed fragments are assumed to be in the ground state of      
217TL2cL {+217}Tl nuclei                                                        
217TL cL $The |b{+-} and delayed neutron decay are the only decay modes         
217TL2cL expected                                                               
217TL cL $Calculated %|b{+-}n=99.8 (1997Mo25)                                   
217TL cL T$lower limit from time-of-flight as given in 2006Ca30 for a similar   
217TL2cL setup. Actual half-life is expected to be much larger as suggested by  
217TL3cL the calculated value of 1.8 s for |b decay and >10{+20} s for |a       
217TL4cL decay (1997Mo25), and systematic value of 1 s for |b decay (2011AuZY)  
217TL cL J$1/2+ predicted in 1997Mo25 calculations, and from systematics        
217TL2cL (2011AuZY)                                                             
217TL cL $Production cross section measured in 2010Al24, values are given in    
217TL2cL figure 2, plot of |s versus mass number for Tl isotopes. Statistical   
217TL3cL uncertainty=10%, systematic uncertainty=20%                            
                                                                                
