# Supplementary material for: Nuclear Data Evaluation for Mass Chain A=217:Odd-Proton Nuclei
Source: PLoS One. 2016 Jan 13;11(1):e0146182. doi: 10.1371/journal.pone.0146182 (PMC4711931; doi:10.1371/journal.pone.0146182)
Supplement: S2 Dataset — (TXT) [file pone.0146182.s002.txt]

217BI    ADOPTED LEVELS, GAMMAS                                           201504
217BI  H TYP=FMT$AUT=S.Nafee, A. Alramady and S. Shaheen                        
217BI C  INST$King Abdulaziz University, Jeddah 20589, Saudi Arabia      
217BI C  ACKN$This evaluation was part of the project 11-MAT-2037-03     
217BI2C  funded by King Abdulaziz City for Science and Technology   
217BI3C  National Research Strategic Plan                           
217BI C  The theoretical conversion coefficients for G rays given here have
217BI2C  calculated and interploated using the computer code ^BrICC
217BI3C  Band Raman Internal Conversion Coefficients) (2005KIZT)
217BI  Q 2845      19 5215   21 6040   SY 4520    30   2012WA38                 
217BI cQ $Estimated uncertainty=200 for S(p) (2012Wa38)                         
217BI cQ $S(2n)=9061 {I23}, S(2p)=15760 {I300} (syst) (2012Wa38)                
217BI c  Assignment: {+232}Th(pulsed 1 GeV p); 254- and 264-keV gammas in       
217BI2c  {+217}Po and K-x rays of Polonium (1998RyZY), followed by formal       
217BI3c  paper 2003Ku25                                                         
217BI c  Later studies of decay of {+217}Bi: 2014Mo02, 2014Mo15                 
217BI c  Mass measurement: 2012Ch19                                             
217BI cL E$From E|g data, assuming 1 keV energy uncertainty for each |g ray     
217BI cL E(A)$Member of multiplet with configuration=|ph{-9/2}~#({+216}Pb core) 
217BI cL J$From 2014Go20 for excited states based on systematics of             
217BI2cL neighboring nuclides                                                   
217BI c  INST$King Abdulaziz University, Jeddah 20589, Saudi Arabia             
217BI c  ACKN$This evaluation was part of the project 11-MAT-2037-03 funded by  
217BI2c  King Abdulaziz City for Science and Technology National Research       
217BI3c  Strategic Plan                                                         
217BI c  The theoretical conversion coefficients for G rays given here have     
217BI2c  calculated and interploated using the computer code ^BrICC Band Raman  
217BI3c  Internal Conversion Coefficients) (2005KIZT)                           
217BI  XA9BE(238U,X)                                                            
217BI PN                                                                     6  
217BI  L 0.0          (9/2-)            98.5 S    13                            
217BIX L XREF=A                                                                 
217BI2 L %B-=100                                                                
217BI cL T$from measurement by 2003Ku25 based on |g decay curves and through    
217BI2cL |a decay of {+217}Po; weighted average of 93 s {I3} for 254.1|g,       
217BI3cL 100.5 s {I13} for 264.4|g and 98 s {I1} through |a decay of            
217BI4cL {+217}Po). 2003Ku25 quote an uncertainty of 0.8 s, but the evaluator   
217BI5cL obtains 1.3 s, which is adopted here. Others: 93 s {I11} (2014Mo15,    
217BI6cL from |b(ion) correlations), 93 s {I3} (1998RyZY, previous value from   
217BI7cL the same group as 2003Ku25)                                            
217BI cL $Only beta decay has been observed. The alpha-decay branch is          
217BI2cL expected to be negligible, if any. Calculations by 1997Mo25 give       
217BI3cL 1|*10{+9} s for its partial half-life for alpha decay, and >100 s for  
217BI4cL beta decay. 2003Bo06 calculated T{-1/2}(total |b) by using different   
217BI5cL models.                                                                
217BI  L 744       1  (13/2-)                                               A   
217BIX L XREF=A                                                                 
217BI  G 744          100       [E2]                    0.0127                  
217BI  L 1236      1  (17/2-)                                               A   
217BIX L XREF=A                                                                 
217BI  G 492          100       [E2]                    0.0319                  
217BI  L 1429      2  (15/2-,17/2-)                                             
217BIX L XREF=A                                                                 
217BI  G 685          100       [M1,E2]                 0.033 18                
217BI cG CC$value overlaps M1 and E2                                            
217BI  L 1436      2  (21/2-)                                               A   
217BIX L XREF=A                                                                 
217BI  G 200          100       [E2]                    0.449                   
217BI  L 1436+X       (25/2-)           3.0 US    2                         A   
217BIX L XREF=A                                                                 
217BI2 L %IT=100                                                                
217BI cL $Configuration=|ph{-9/2}~#|n2g{-9/2}{-8+}                              
217BI cL E$x=20-90 keV (2014Go20) based on no K-x rays which can be assigned    
217BI2cL to a transition from this level, and systematics of neighboring        
217BI3cL nuclides                                                               
217BI cL T$average of time distributions and exponential fits for 200-, 492-,   
217BI2cL 685- and 744-keV |g rays (2014Go20)                                    
217BI  G X                                                                      
217BI cG E$x=20-90 keV (2014Go20) based on no K-x rays which can be assigned    
217BI2cG to a transition from this level, and systematics of neighboring        
217BI3cG nuclides                                                               
217BI cG $B(E2) ranges from 0.00062 {I3} for 20 keV to 0.00044 {I2} for 90 keV  
                                                                                
