# Supplementary material for: Nuclear Data Evaluation for Mass Chain A=217:Odd-Proton Nuclei
Source: PLoS One. 2016 Jan 13;11(1):e0146182. doi: 10.1371/journal.pone.0146182 (PMC4711931; doi:10.1371/journal.pone.0146182)
Supplement: S3 Dataset — (TXT) [file pone.0146182.s003.txt]

217BI    9BE(238U,X)                   2014GO20                           201502
217BI  H TYP=FUL$AUT=S. Nafee, A. Al-Ramady and S. Shaheen                      
217BI c  2014Go20: E({+238}U)=1 GeV/nucleon from UNILAC-SIS-18 accelerator      
217BI2c  facility at GSI. Reaction products separated in mass and atomic        
217BI3c  number by FRS magnetic spectrometer. Fragment identification achieved  
217BI4c  by measurement of magnetic rigidity and time-of-flight employing       
217BI5c  plastic scintillators and ionization chambers. Isotopes are separated  
217BI6c  by Z and A/q ratio with only the fully ionized (bare) ions selected.   
217BI7c  Separated fragments of interest are implanted in double-sided silicon  
217BI8c  strip (DSSSD) detectors. The gamma rays are detected by RISING array   
217BI9c  of 15 Ge Clusters, each cluster with seven elements. Measured E|g,     
217BIac  I|g, |g|g-coin, half-life of an isomer. Deduced levels, J, |p,         
217BIbc  isomer, configuration. Comparison with large-scale shell model         
217BIcc  calculations. Discussed B(E2) values.                                  
217BI cG TI$From 2014Go20                                                       
217BI cG RI$Deduced by compiler from transition intensities and conversion      
217BI2cG coefficients                                                           
217BI cL E$From E|g data, assuming 1 keV energy uncertainty for each |g ray     
217BI cL E(A)$Member of multiplet with configuration=|ph{-9/2}~#({+216}Pb core) 
217BI cL J$From 2014Go20 for excited states based on systematics of             
217BI2cL neighboring nuclides                                                   
217BI PN                                                                     5  
217BI  L 0            (9/2-)                                                A   
217BI  L 744       1  (13/2-)                                               A   
217BI  G 744          99     11 [E2]                    0.0127   100      11 C  
217BIS G KC=0.00966 14$LC=0.00226 4$MC=0.00055 8$NC=0.00014 20                  
217BI  L 1236      1  (17/2-)                                               A   
217BI  G 492          84     8  [E2]                    0.0319   87       8  C  
217BIS G KC=0.0222 4$LC=0.00733 11$MC=0.00183 3$NC=0.000467 7                   
217BI  L 1429      2  (15/2-,17/2-)                                             
217BI  G 685          14     4  [M1,E2]                 0.033 18 14       4  C  
217BIS G KC=0.027 16$LC=0.0049 22$MC=0.0012 5$NC=0.0003 13                      
217BI cG CC$value overlaps M1 and E2                                            
217BI  L 1436      2  (21/2-)                                               A   
217BI  G 200          63     6  [E2]                    0.449    92       9  C  
217BIS G KC=0.1677 24$LC=0.209 3$MC=0.055 8$NC=0.014 20                         
217BI  L 1436+X       (25/2-)           3.0 US    2                         A   
217BI2 L %IT=100                                                                
217BI cL $Configuration=|ph{-9/2}~#|n2g{-9/2}{-8+}                              
217BI cL E$x=20-90 keV (2014Go20) based on no K-x rays which can be assigned    
217BI2cL to a transition from this level, and systematics of neighboring        
217BI3cL nuclides                                                               
217BI cL T$average of time distributions and exponential fits for 200-, 492-,   
217BI2cL 685- and 744-keV |g rays (2014Go20)                                    
217BI  G X                                                                      
217BI cG E$x=20-90 keV (2014Go20) based on no K-x rays which can be assigned    
217BI2cG to a transition from this level, and systematics of neighboring        
217BI3cG nuclides                                                               
217BI cG $B(E2) ranges from 0.00062 {I3} for 20 keV to 0.00044 {I2} for 90 keV  
                                                                                
