# Supplementary material for: Nuclear Data Evaluation for Mass Chain A=217:Odd-Proton Nuclei
Source: PLoS One. 2016 Jan 13;11(1):e0146182. doi: 10.1371/journal.pone.0146182 (PMC4711931; doi:10.1371/journal.pone.0146182)
Supplement: S4 Dataset — (TXT) [file pone.0146182.s004.txt]

217AT    ADOPTED LEVELS, GAMMAS                                           201502
217AT  H TYP=FMT$AUT=S.Nafee, A. Alramady and S. Shaheen$CUT=20-FEB-2015        
217AT  Q 737       6  5933   6  4677   5  7201.3  12   2012WA38                 
217AT CQ $S(2N)=10492 8,  S(2P)=11831 16 (2012WA38)                             
217AT C  INST$King Abdulaziz University, Jeddah 20589, Saudi Arabia             
217AT C  ACKN$This evaluation was part of the project 11-MAT-2037-03 funded by  
217AT2C  King Abdulaziz City for Science and Technology National Research       
217AT3C  Strategic Plan                                                         
217AT C  The theoretical conversion coefficients for G rays given here have     
217AT2C  calculated and interploated using the computer code ^BrICC Band Raman  
217AT3C  Internal Conversion Coefficients) (2005KIZT)                           
217AT c  Assignment: daughter of {+225}Ac, {+221}Fr (1947En03,1947Ha02)         
217AT cG $All |g properties are from {+221}Fr |a decay.                         
217AT cG RI$Relative photon intensity deexciting each level.                    
217AT cL E$All level energies are from {+221}Fr |a decay.                       
217AT cL J$Configuration assignments were proposed by 1995Sh01 from shell       
217AT2cL model and from analogy to levels in {+215}At. See also 2002Sh19 and    
217AT3cL 1987Sh24.                                                              
217AT cL J(A)$Configuration={ ((|p h{-9/2}){++2}(|p f{-7/2})(|n g{-9/2}){+-     
217AT2cL \4})}                                                                  
217AT cL J(B)$Configuration={ ((|p h{-9/2}){++3}(|n g{-9/2}){+-4})}             
217AT  XA221FR A DECAY                                                          
217AT  L 0.0          9/2-              32.8 MS   3                             
217ATX L XREF=A                                                                 
217AT2 L %B-=0.007 3$%A=99.993 3                                                
217AT cL $%|b{+-} is from 1997Ch53 (%|b{+-}={ 0.0067 {I24}} is listed)          
217AT cL $In their earlier work, 1995Ch74 measured I(7741|a of                  
217AT2cL {+217}Rn)/I(7067|a of {+217}At)=0.000083 {I14} from which the |b       
217AT3cL branch was deduced to be |?0.005%. Same method is assumed to be        
217AT4cL utilized in 1997Ch53 (detail was not given)                            
217AT cL $Other work: |b branching to {+217}Rn was obtained by 1969LeZW as      
217AT2cL 0.012% {I4} from intensity of the 7730|a (assigned to {+217}Rn |a      
217AT3cL decay) in the {+225}Ac |a decay series.                                
217AT cL $The |b- decay scheme of {+217}At has not yet been studied.            
217AT cL $For theoretical calculations of partial half-lives for {+5}He and     
217AT2cL {+8}Be emissions, see 1984Po11 and 1986Pi11, respectively. For         
217AT3cL calculation of |a-decay probability, see 1973Ma52, 1995Mo25.           
217AT cL J$218.19|g from 5/2- state is E2; (|a)(|g)(|q) data in {+221}Fr |a     
217AT2cL decay.                                                                 
217AT cL T$measurement of 1963Di05. Other measurements: { 21 ms} (1947En03), {  
217AT2cL 18 ms {I2}} (1950Ha52).                                                
217AT  L 100.25    2  7/2-              0.5 NS    LT                        A   
217ATX L XREF=A                                                                 
217AT cL J$100.25|g to 9/2- g.s. and 117.82|g from 5/2- are M1.                 
217AT cL T$by (|a)(100.25|g)(t) in {+221}Fr |a decay (1970Al17).                
217AT  G 100.25    2            M1                      12.67                   
217AT  L 218.12    2  5/2-              0.27 NS   2                             
217ATX L XREF=A                                                                 
217AT cL J$favored |a decay from {+221}Fr.                                      
217AT cL T$by (|a)(218.12|g)(t) in {+221}Fr |a decay (1970Al17).                
217AT  G 117.82    3  0.20   12 M1                      7.96                    
217AT  G 218.12    2  100    2  E2                      0.373                   
217AT  L 272.07    4  3/2-                                                      
217ATX L XREF=A                                                                 
217AT cL J$53.81|g to 5/2- is M1 and 171.82|g to 7/2- is E2.                    
217AT  G 53.81     3  16     4  M1                      14.92                   
217AT  G 171.82    3  100    40 E2                      0.878                   
217AT  L 310.3     20                                                           
217ATX L XREF=A                                                                 
217AT cL $1995Sh01 interpreted the state to be (13/2+) of configuration={ ((|p  
217AT2cL h{-9/2}){++2}(|p i{-13/2})(|n g{-9/2}){+-4})}.                         
217AT  L 368.23    4  (3/2)-                                                B   
217ATX L XREF=A                                                                 
217AT cL J$150.21|g to 5/2- is M1, 96.3|g to 3/2- is M1+E2.                     
217AT  G 96.3      3  15     7  M1+E2     0.7    7      4.8   21                
217AT  G 150.21    3  100    5  M1                      3.98                    
217AT  L 382.34    4  (7/2)-                                                    
217ATX L XREF=A                                                                 
217AT cL J$382.34|g to 9/2- g.s. is M1; 282.12|g to 7/2-.                       
217AT  G 282.12    9  21     3                                                  
217AT  G 382.34    4  100    6  M1                      2.99                    
217AT  L 410.64    5  (13/2)-                                                   
217ATX L XREF=A                                                                 
217AT cL J$410.64|g to 9/2- g.s. is E2; no gamma transitions to lower-spin      
217AT2cL levels.                                                                
217AT  G 410.64    5            E2                      0.0556                  
217AT  L 424.35    7  (5/2,7/2,9/2)-                                            
217ATX L XREF=A                                                                 
217AT cL J$324.10|g to 7/2- is M1.                                              
217AT  G 324.10    6            M1                      0.467                   
217AT  L 537.5     5  (9/2+)                                                    
217ATX L XREF=A                                                                 
217AT cL J$|g transitions to 7/2- and 9/2- states; 1995Sh01 interpreted the     
217AT2cL state as J|p=(9/2+) of configuration={ ((|p h{-9/2}){++2}(|p i{-13/    
217AT3cL \2})(|n g{-9/2}){+-4})}.                                               
217AT  G 437.00    5  19     3                                                  
217AT  G 537.8     8  100    10                                                 
217AT  L 568.5     3  (7/2,9/2)                                                 
217ATX L XREF=A                                                                 
217AT cL J$Intensities of |g transitions to 7/2- and 9/2- states.               
217AT  G 468.3     7  100    22                                                 
217AT  G 568.5     3  86     29                                                 
217AT  L 577.0     5  (7/2)-                                                B   
217ATX L XREF=A                                                                 
217AT cL J$359.86|g to 5/2- is M1; |g's to 9/2- and 3/2- levels.                
217AT  G 208.3     6  12.5   25                                                 
217AT  G 359.86    4  100    5  M1                      0.352                   
217ATL G FL=218.12                                                              
217AT  G 576.9     4  7.3    10                                                 
217AT  L 652       2                                                           ?
217ATX L XREF=A                                                                 
217AT  G 652       2                                                            
217AT  L 664.4     2                                                            
217ATX L XREF=A                                                                 
217AT cL $|g transitions to 9/2-, 7/2- and 5/2- states suggest 5/2-, 7/2|+,     
217AT2cL 9/2-. 1995Sh01 assigned 5/2(-) of configuration={ ((|p                 
217AT3cL h{-9/2}){++2}(|p f{-7/2})(|n g{-9/2}){+-4})}.                          
217AT  G 282.12                                                             *  ?
217AT  G 446.30    8  100    9                                                  
217AT  G 562.3     12 290    AP                                                 
217AT  G 665       2  53     AP                                                 
217AT  L 809.3     2                                                           ?
217ATX L XREF=A                                                                 
217AT  G 809.3     2                                                           ?
217AT  L 891.9     3                                                           ?
217ATX L XREF=A                                                                 
217AT  G 891.9     3                                                           ?
                                                                                
