# Supplementary material for: Nuclear Data Evaluation for Mass Chain A=217:Odd-Proton Nuclei
Source: PLoS One. 2016 Jan 13;11(1):e0146182. doi: 10.1371/journal.pone.0146182 (PMC4711931; doi:10.1371/journal.pone.0146182)
Supplement: S5 Dataset — . (TXT) [file pone.0146182.s005.txt]

217AT    221FR A DECAY                                           03NDS    200309
217AT  H TYP=FUL$AUT=S. NAFEE, A. AL-RAMADY AND S. SHAHEEN$CIT=NDS 100, 141     
217AT cA $(6341|a)(|q) from oriented {+221}Fr: A{-2}=-{ 0.389 {I10}}, A{-4}=-{  
217AT2cA 0.06 {I6}} (1999Sc17). Influence of nuclear deformation on the         
217AT3cA angular distribution was studied, a{-2} coefficient was calculated     
217AT4cA for various |b{-2}, |b{-3} deformation parameters, and compared with   
217AT5cA their experiment by 1999Sc17.                                          
217AT cA $Alpha-decay anisotropy and deformation effects were calculated by     
217AT2cA 2002De24.                                                              
217AT cA $Alpha and gamma anisotropyies were measured by 1992Li26.              
217AT cA E$From 1968Le07 (s),1967Dz02 (s), except where noted. Energies have    
217AT2cA been readjusted according to calibration recommendation of 1991Ry01.   
217AT3cA Other measurements: 1964Va20, 1962Wa28, 1960Vo05, 1955St04.            
217AT cA IA$From 1968Le07; see also 1967Dz02.                                   
217AT cA HF$r{-0}({+217}at)={ 1.5501 {I20}}, average of r{-0}({+216}Po)=1.5555  
217AT2cA {I2} and r{-0}({+217}Rn)=1.5446 {I19} (1998Ak04) is used in            
217AT3cA calculations.                                                          
217AT cA E(G)$Measured by 2002GrZY in their (|a)(|g) coincidence spectrum. The  
217AT2cA assignment to {+221}Fr decay was based on the better fit of the        
217AT3cA deduced Q{-|a} to the Q{-|a}({+221}Fr) than the Q{-|a}'s of other      
217AT4cA nuclei in the source. However, probability of the coincident |g's      
217AT5cA feeding excited levels, rather than the g.s., is not ruled out. These  
217AT6cA measurements and interpretations are taken as preliminary.             
217AT cA IA(G)$Deduced from observed |g intensity deexciting the level. the     
217AT2cA intensity could be larger or smaller if there are other |g's           
217AT3cA deexciting or feeding the level.                                       
217AT cG $(|a)(|g)(|g): 1964Va20.                                               
217AT cG $(|g)(|g): 1994NiZZ.                                                   
217AT cG $I(K|a{-1}| x ray)/I(K|a{-2}| x ray)={ 0.61 {I6}} (1972Dz14).          
217AT cG E$From 1999Gr33, unless otherwise indicated. See also 1995Sh01,        
217AT2cG 1995Bu17, 1994Ar23, 1969Dz06, 1968Le07. A number of |g's reported by   
217AT3cG 1995Bu17 and 1994Ar23 were identified by 1999Gr33 as being sum peaks.  
217AT4cG Earlier measurements: 1964Va20, 1981Di14.                              
217AT cG RI$Relative photon intensities, measured by 1999Gr33, are normalized   
217AT2cG to 11.18 at 218|g. See also 1995Sh01. Other measurements: 1968Le07,    
217AT3cG 1969Dz06.                                                              
217AT cG M,MR$From ce measurements of 1969Dz06 and 1995Sh01, and from |a(K)exp  
217AT2cG deduced by (|a)(K| x ray)/|a|g measurements of 1968Le07. Ice's of      
217AT3cG 1969Dz06 have been re-normalized by the evaluator to Ice(K             
217AT4cG 218.19|g)=1.75 so that |a(K)=0.139 (E2 theory). Ice's of 1995Sh01      
217AT5cG were normalized at ce(K; 218|g) so that |a(K)(218|g)=0.14.             
217AT6cG Multipolarities in square brackets are from level scheme.              
217AT cG E(G)$Measured by 2002GrZY in (|a)(|g) coincidence spectrum.            
217AT cG RI(G)$Measured by 2002GrZY relative to 218.19|g.                       
217AT cL T(T)$From(|a)(|g(t)), (|a)(ce)(t) (1970Al17). See |g({+217}At) from    
217AT2cL {+221}Fr |a decay section.                                             
217AT c  $New Comment                                                           
217AT c  $New Comment                                                           
217AT tG           (|a)(|g):    1964Va20,1968Le07,1969LeZW,1995Bu17,1995Sh01,   
217AT2tG                        1999Gr33.                                       
217AT tG           (|a)(|g)(|q): 1968Le07,1967LoZZ,1970NiZU.                    
217AT tG           (|a)(|g(t)), (|a)(ce)(t):                                    
217AT2tG          (|a)(218|g)(t)  T{-1/2}(218 level)={ 0.27 ns} {I2}     (1970Al
217AT+tG 17)                                                                    
217AT3tG          (|a)(100|g)(t)  T{-1/2}(100 level)<{ 0.5 ns}        (1970Al17)
217AT4tG                                   other measurements: 1956St79.        
217AT tG                                                                        
221FR  P 0.0          5/2-              4.806 M   6              6457.6   17    
217AT  N 1.018     20 1.018  20 0.999953                                        
217AT cN ${+221}Fr |b- branching=0.0048% {I15} is listed in 1997Ch53;           
217AT2cN %|b-=0.011 {I5} was given in their earlier work (1995Ch74). The        
217AT3cN uncertainty deduced in 1997Ch53 is conservatively increased here.      
217AT cN NR$I{-|g}(218|g)=11.38% {I15} is adopted from measurements given in    
217AT2cN 1986He06, 1995Sh01 and 1999Gr33: I{-|g}(218|g)=11.57% {I15}, 11.3      
217AT3cN {I10} and 11.18 {I15}, respectively, Normalization factor of 1.018     
217AT4cN {I20} per 100 |a decays is obtained from (11.38 {I15}/11.18            
217AT5cN {I15})/(0.99995 {I3}).                                                 
217AT cN $The absolute intensity of 218.19|g was measured by 1986He06 as 11.57  
217AT2cN {I15} per 100 {+229}Th decays. A {+229}Th source was used, and its     
217AT3cN cascade decays to {+225}Ra (100% by |a), to {+225}Ac and to {+221}Fr   
217AT4cN (100% |a) were followed.                                               
217AT cN $1999Gr33 deduced I{-|g}(218|g)=11.18% of {+221}Fr decays from         
217AT2cN I(|g+ce)(218|g)=I(6126|a decaying to the 218-keV level)=15.1% {I2}     
217AT3cN and |a(218|g; E2)=0.368. In their work, therefore, |g feedings to the  
217AT4cN 218-keV level from higher levels and I(|g+ce)(117.8|g) de-exciting     
217AT5cN the 218-keV level were neglected.                                      
217AT cN $Method used to obtain absolute normalization was not discussed in     
217AT2cN 1995Sh01.                                                              
217AT cN $Other absolute intensity determinations: 1968Le07, 1969Dz06,          
217AT2cN 1981Di14:                                                              
217AT cN $I{-|g}(218|g)/I{-|g}(440|g of {+213}Bi |b{+-} decay)=0.134 {I6} was   
217AT2cN measured by 1981Di14.                                                  
217AT cN $I{-|g}'s were normalized by 1968Le07 to intensities of 240|g of       
217AT2cN {+224}Ra 187|g of {+226}Ra, and 236|g of {+227}Th; the intensities     
217AT3cN used were not given.                                                   
217AT cN $I{-|g}'s of 1969Dz06 were normalized by the authors such that         
217AT2cN I(|g+ce)(218.19|g)={ 15.0% {I2}}.                                      
217AT cN $I{-|g}(218|g)=11.6 {I4} and 11.1 {I3} were listed by 1994Ar23 and     
217AT2cN 1995Bu17; as pointed out by 1999Gr33, many sum peaks with the 218|g    
217AT3cN were misidentified as |g transitions. Therefore, their measured        
217AT4cN intensities are taken here as not accurate.                            
217AT  G 201.4     6  0.0011 1                                                  
217AT  G 658       2  0.0007 AP                                                 
217AT  L 0.0          9/2-              32.8 MS   3                             
217AT cL $Measured half-lives of parent {+221}Fr and |a daughter {+217}At at    
217AT2cL IRMM, Geel facility.database. {+221}Fr source obtained from |a decay   
217AT3cL of {+225}Ac which was prepared at ITU, Karlsruhe from |a decay of      
217AT4cL {+229}Th. Recoils from {+225}Ac were collected to determine half-life  
217AT5cL of {+221}Fr.                                                           
217AT cL T$measured by 2013Su13 by delayed coincidence technique using start    
217AT2cL signal from detection of |a event from {+217}At parent and stop        
217AT3cL signal from detection of |a event from {+213}Bi daughter.   29         
217AT4cL sourceswere prepared from recoils from {+225}Ac |a decay. The decay    
217AT5cL curve is shown in figure 3 together with residuals for maximum         
217AT6cL likelihood fit. The decay curve was followed up to 0.25 s.             
217AT7cL Uncertainty budget is discussed. This value is consistent with 32.3    
217AT8cL ms {I4} in {+217}At Adopted Levels in ENSDF database                   
217AT cL $Detector: 900 mm{+2} ion-implanted Si (PIPS) detector with quasi-2|p  
217AT2cL geometry                                                               
217AT  A 6341.0    1383.4    8 3.5     2                                         
217AT  L 100.25    2  7/2-              0.5 NS    LT                        T   
217AT  G 100.25    2  0.10   3  M1                      11.97 17                
217ATS G KC=9.66 14$LC=1.758 25$MC=0.416 6$NC+=0.1079 16                        
217AT  A 6243.0    201.34    1083      7                                         
217AT  L 218.12    2  5/2-              0.27 NS   2                         T   
217AT  G 117.82    3  0.022  13 M1                      7.58  11                
217ATS G KC=6.13 9$LC=1.104 16$MC=0.261 4$NC+=0.0677 10                         
217AT cG RI$obtained by 1999Gr33 from their |a|g-coincidence data.              
217AT  G 218.12    2  11.18  15 E2                      0.367 6             *   
217ATS G KC=0.1375 20$LC=0.1701 24$MC=0.0451 7$NC+=0.01165 17                   
217AT  A 6126.3    1515.1    2 2.3     1                                         
217AT  L 272.07    4  3/2-                                                      
217AT  G 53.81     3  0.013  3  M1                      14.17 20                
217ATS G LC=10.79 16$MC=2.56 4$NC+=0.662 10                                     
217AT cG RI$obtained by 1999Gr33 from their |a|g coincidence data.              
217AT  G 171.83    3  0.076  2  E2                      0.886 12                
217ATS G KC=0.226 4$LC=0.471 7$MC=0.1257 18$NC+=0.0325 5                        
217AT  A 6075.9    200.15    3 130     30                                        
217AT  L 310.3     20                                                           
217AT  A 6037      3 0.003   2 4.5E+3  30                                        
217AT  L 368.23    4  (3/2)-                                                    
217AT  G 96.3      3  0.007  3  M1+E2     0.7    7      4.7   21                
217ATS G LC=3.5 16$MC=0.9 5$NC+=0.23 12                                         
217AT cG RI$obtained by 1999Gr33 from their |a|g coincidence data.              
217AT  G 150.21    3  0.047  2  M1                      3.8   6                 
217ATS G KC=3.08 5$LC=0.550 8$MC=0.1303 19$NC+=0.0338 5                         
217AT  A 5979.9    200.49    3 15      2                                         
217AT  L 382.34    4  (7/2)-                                                    
217AT  G 282.12    9  0.007  1  [M1,E2]                 0.41  25                
217ATS G KC=0.30 23$LC=0.077 17$MC=0.019 4$NC+=0.0049 9                         
217AT  G 382.34    4  0.033  2  M1                      0.284 4                 
217ATS G KC=0.231 4$LC=0.0406 6$MC=0.0096 14$NC+=0.00249 4                      
217AT  A 5965.9    250.08    1 79      11                                        
217AT  L 410.64    5  13/2-                                                     
217AT  G 410.64    5  0.118  2  E2                      0.05488                 
217ATS G KC=0.0344 5$LC=0.01528 22$MC=0.00392 6$NC+=0.00101 15                  
217AT  A 5938.9    200.17    3 28      5                                         
217AT  L 424.35    7  (5/2,7/2,9/2)-                                            
217AT  G 324.10    6  0.019  1  M1                      0.446 7                 
217ATS G KC=0.362 5$LC=0.0639 9$MC=0.0151 22$NC+=0.00391 6                      
217AT  A 5925      3 0.03    1 140     50                                        
217AT  L 537.5     5  (9/2+)                                                    
217AT  G 437.00    5  0.0009311                                                 
217AT  G 537.8     8  0.0050 5                                                  
217AT  A 5813      3 0.004   2 3.0E+2  16                                        
217AT  L 568.5     3  (7/2,9/2)                                                 
217AT  G 468.3     7  0.0014 3                                                  
217AT  G 568.5     3  0.0012 4                                                  
217AT  A 5783      4 0.005   2 170     70                                        
217AT  L 577.5     5  (7/2)-                                                    
217AT  G 208.3     6  0.005  1  [E2]                    0.430 8                ?
217ATS G KC=0.1519 24$LC=0.206 4$MC=0.0547 11$NC+=0.0141 3                      
217AT  G 359.86    4  0.040  2  M1                      0.335 5                 
217ATL G FL=218.12                                                              
217ATS G KC=0.272 4$LC=0.0479 7$MC=0.01133 16$NC+=0.00293 5                     
217AT  G 576.9     4  0.0029 4  [M1]                    0.094814                
217ATS G KC=0.0772 111$LC=0.01342 19$MC=0.00317 5$NC=0.00082 12                 
217AT  A 5776      3 0.06    1 13      3                                         
217AT  L 652       2                                                            
217AT  G 652       2  0.0004 AP                                                 
217AT cG $Observed only by 1999Gr33 in |a|g coincidence spectrum.               
217AT  A 5697      4 0.001   AP340     AP                                        
217AT  L 664.4     2                                                            
217AT  G 282.12                                                             *  ?
217AT  G 446.30    8  0.0017 4                                                  
217AT  G 562.3     12 0.005  AP                                                ?
217AT cG E$from 1995Sh01, observed in coincidences with all |a's.               
217AT  G 665       2  0.0009 AP                                                 
217AT cG $Observed only by 1999Gr33 in |a|g coincidence spectrum.               
217AT  A 5689      3 0.002   1 150     80                                        
217AT  L 809.3     2                                                           ?
217AT  G 809.3     2  9.0E-4 20                                                ?
217ATF G FLAG=G                                                                 
217AT  A 5530      259.0E-4  20                                                 ?
217AT  L 891.9     3                                                           ?
217AT  G 891.9     3  3.3E-4 9                                                 ?
217ATF G FLAG=G                                                                 
217AT  A 5500      409.0E-4  20                                                 ?
                                                                                
