# Supplementary material for: Nuclear Data Evaluation for Mass Chain A=217:Odd-Proton Nuclei
Source: PLoS One. 2016 Jan 13;11(1):e0146182. doi: 10.1371/journal.pone.0146182 (PMC4711931; doi:10.1371/journal.pone.0146182)
Supplement: S6 Dataset — (TXT) [file pone.0146182.s006.txt]

217FR    ADOPTED LEVELS, GAMMAS                                           201504
217FR  H TYP=FUL$AUT=S. Nafee, A. Alramady, S. shaheen$CIT=NDS 100,             
217FR                                                                           
217FR  Q -1573     11 6728   8  3227   9  8469    4    2012WA38                 
217FR CQ $S(2N)=12146 9,  S(2P)=9008 9 (2012WA38)                               
217FR c  Assignment: daughter of {+221}Ac (1951Ke53,1968Ha14,1970Bo13).         
217FR c  Theoretical studies:                                                   
217FR c  Level energies of vibrational-rotational bands with positive and       
217FR2c  negative parities were calculated by 1995De13 for a soft potential     
217FR3c  with quadrupole and octupole equilibrium deformations; results were    
217FR4c  compared with experiments.                                             
217FR c  The experimental and theoretical evidence for intrinsic                
217FR2c  reflection-asymmetric shapes were reviewed; the theoretical methods    
217FR3c  were discussed by 1996Bu45. See 1987Sh24 for a study of static         
217FR4c  quadrupole-octupole deformation in the region.                         
217FR c  Level densities were calculated by 1997PaZZ.                           
217FR cG E,M$From {+210}Pb({+11}B,4n) reaction |g's.                            
217FR cL J$J|p's for excited states are adopted from {+210}Pb({+11}B,4n|g)      
217FR2cL data in 1988Ai02; they are based on |g-angular distributions and       
217FR3cL directional correlations. See ({+11}B,4n|g) data set.                  
217FR CL BAND(A)$GS BAND.                                                       
217FR CL BAND(B)$PI=+ BAND, POSSIBLY PARITY DOUBLET OF THE GS BAND.             
217FR CL BAND(C)$PI=(+) BAND?                                                   
217FR  XA221AC A DECAY                                                          
217FR  XB210PB(11B,4NG)                                                         
217FR  L 0.0          9/2-              19 US     3                         A   
217FRX L XREF=AB                                                                
217FR2 L %A=100                                                                 
217FR cL $Only |a decay observed.                                               
217FR cL $Possible |e decay branching to {+217}Rn g.s. is expected to be        
217FR2cL <2.8|*10{+-7}%, calculated from log| {Ift}>5.1 for a first-forbidden   
217FR3cL transition.                                                            
217FR cL $For theoretical calculations of partial half-life for {+8}Be          
217FR2cL emission, see 1986Ir01 and 1986Pi11.                                   
217FR cL J$favored |a decay to 9/2- {+213}At g.s.                               
217FR cL T$the measured half-lives are 22 |ms {i5} (1970Bo13), 16 |ms {i2}      
217FR2cL (1990An19,1993AnZS), 15 |ms {i3} (1990AnZU). The unweighted average    
217FR3cL of T{-1/2}'s given in the published papers, 1970Bo13 and 1990An19, is  
217FR4cL adopted.                                                               
217FR DL $No spectrum was shown in 1990An19 and 1993AnZS. Therefore,    one can 
217FR2DL not judge the how clean their spectrum was and how much statistics     
217FR3DL they had, although the authors give rather small uncertainty. The      
217FR4DL weighted average is 17 US {I}2.                                        
217FR  L 209       20                                                           
217FRX L XREF=A                                                                 
217FR  L 275       15                                                           
217FRX L XREF=A                                                                 
217FR  L 363.6     3  13/2-                                                 A   
217FRX L XREF=B                                                                 
217FR cL $Level energy could be 340.6, if the ordering of the 340.6 and 363.6   
217FR2cL |g's should be reversed.                                               
217FR  G 363.6     3            E2                                              
217FR  L 484       15                                                           
217FRX L XREF=A                                                                 
217FR  L 704.2     5  17/2-                                                 A   
217FRX L XREF=B                                                                 
217FR  G 340.6     3            E2                                              
217FR  L 1077.0    6  21/2-                                                 A   
217FRX L XREF=B                                                                 
217FR  G 372.8     3                                                            
217FR  L 1256.1    6                                                        C   
217FRX L XREF=B                                                                 
217FR  G 179.1     3                                                            
217FR  L 1355.0    6  23/2+                                                 B   
217FRX L XREF=B                                                                 
217FR  G 278.0     3            E1                                              
217FR  L 1509.7    6  25/2-                                                 A   
217FRX L XREF=B                                                                 
217FR  G 154.4     3            E1                                              
217FR  G 432.8     3            E2                                              
217FR  L 1688.9    7  (+)                                                   C   
217FRX L XREF=B                                                                 
217FR  G 334.0     3                                                            
217FR  G 432.6     3            (E2)                                            
217FR  L 1713.8    7  27/2+                                                 B   
217FRX L XREF=B                                                                 
217FR  G 204.0     3                                                            
217FR  G 358.8     4            E2                                              
217FR  L 1988.5    7  29/2-                                                 A   
217FRX L XREF=B                                                                 
217FR  G 274.7     3                                                            
217FR  G 478.8                  E2                                              
217FR  L 2111.1    8  31/2+                                                 B   
217FRX L XREF=B                                                                 
217FR  G 122.5     3                                                            
217FR  G 397.4     3            E2                                              
217FR  L 2154.5    8                                                        C   
217FRX L XREF=B                                                                 
217FR  G 465.6     3                                                            
217FR  L 2516.5    9  (35/2+)                                               B   
217FRX L XREF=B                                                                 
217FR  G 405.4     3                                                            
217FR  L 2582.0    9                                                        C   
217FRX L XREF=B                                                                 
217FR  G 427.5     3            E2                                              
217FR  L 2618      9                                                           ?
217FRX L XREF=B                                                                 
217FR  G 507.0     3                                                            
217FR  L 3002.3    9  (39/2+)                                               B   
217FRX L XREF=B                                                                 
217FR  G 485.8     3            E2                                              
                                                                                
