# Supplementary material for: Nuclear Data Evaluation for Mass Chain A=217:Odd-Proton Nuclei
Source: PLoS One. 2016 Jan 13;11(1):e0146182. doi: 10.1371/journal.pone.0146182 (PMC4711931; doi:10.1371/journal.pone.0146182)
Supplement: S7 Dataset — (TXT) [file pone.0146182.s007.txt]

217FR    221AC A DECAY                                                    200309
217FR  H TYP=FUL$AUT=S. Nafee, A. Alramady, S. Shaheen$CIT=NDS 100, 141         
217FR cA E$From energies listed by 1968Ha14, 1970Bo13, 1988Hu08 and 1993AnZS.   
217FR2cA Other measurement: 1951Ke53.                                           
217FR cA IA$Alpha intensity per 100 {+221}Ac |a decays, adopted from            
217FR2cA intensities measured by 1970Bo13, 1988Hu08 and 1993AnZS. The           
217FR3cA intensities of 1970Bo13 and 1988Hu08 are re-normalized by the          
217FR4cA evaluator so that the sum of their listed I{-|a}'s plus                
217FR5cA I{-|a}(7170|a)=2.4 {I1} is 100%. Other measurements: 1968Ha14.         
217FR cA HF$r{-0}({+217}Fr)={ 1.547 {I12}}, average of r{-0}({+220}Ra)={ 1.556  
217FR2cA {I8}} and r{-0}({+222}Th)={ 1.539 {I8}} (1987Ak04), is used in         
217FR3cA calculations.                                                          
217FR cL E$Excited-state energies are calculated from E(|a)'s.                  
221AC  P 0.0          (-3/2)            52 MS     2              7.78E+3  5     
217FR  N                        1.0                                             
217FR  L 0.0          9/2-              19 US     2                             
217FR  A 7645      1068      5 6.3     11                                        
217FR cA E$the measured energies are 7630 {I20} (1968Ha14), 7641 {I5}           
217FR2cA (1988Hu08), 7645 {I10} (1970Bo13), { 7650 {I15}} {I15}                 
217FR3cA (1990AnZU,1993AnZS).                                                   
217FR cA IA$the measured intensities are 69 {I10} (1970Bo13), 72 {I4}           
217FR2cA (1988Hu08), 63 {I7} (1990AnZU,1993AnZS).                               
217FR  L 209       20                                                           
217FR  A 7440      1521      5 4.3     13                                        
217FR cA E$measured energies: { 7420 {I20}} (1968Ha14), 7440 {I15} (1970Bo13),  
217FR2cA 7437 {I5} (1988Hu08), 7440 {I15} (1990AnZU,1993AnZS).                  
217FR cA IA$the measured intensities are 20 {I5} (1970Bo13), 20 {I2}            
217FR2cA (1988Hu08), 23 {I4} (1990AnZU,1993AnZS).                               
217FR  L 275       15                                                           
217FR  A 7377      109       2 6.2     17                                        
217FR cA E$measured energies are 7375 {I10} (1970Bo13), 7373 {I5} (1988Hu08),   
217FR2cA 7380 {I15} (1990AnZU,1993AnZS).                                        
217FR cA IA$the measured intensities are 10 {I5} (1970Bo13), 6 {I1}             
217FR2cA (1988Hu08), 11 {I2} (1990AnZU,1993AnZS).                               
217FR  L 484       15                                                           
217FR  A 7170      102.4     104.4     20                                        
217FR cA E$measured energies are 7170 {I10} (1970Bo13), 7170 {I15}              
217FR2cA (1990AnZU,1993AnZS).                                                   
217FR cA IA$the measured intensities are |?2 (1970Bo13), 2.4 {I10}              
217FR2cA (1990AnZU,1993AnZS).                                                   
                                                                                
