# Supplementary material for: Nuclear Data Evaluation for Mass Chain A=217:Odd-Proton Nuclei
Source: PLoS One. 2016 Jan 13;11(1):e0146182. doi: 10.1371/journal.pone.0146182 (PMC4711931; doi:10.1371/journal.pone.0146182)
Supplement: S8 Dataset — (TXT) [file pone.0146182.s008.txt]

217FR    210PB(11B,4NG)                1988AI02                           201501
217FR  H TYP=FUL$AUT=S.S.Nafee, A. M. Al-Ramady and S. S. Shaheen               
217FR c  E({+11}B)=52-{ 68 MeV}                                                 
217FR c  Gamma excitation function, angular distribution and |g|g coincidences  
217FR2c  were measured. Assignments of gammas to {+217}Fr were based on         
217FR3c  coincidences with the francium x-rays and on the excitation            
217FR4c  functions, as well as on comparison of the spectra taken with          
217FR5c  different folds, that is with fold |>1 and with fold |>2 (1988Ai02).   
217FR c  From the similarity of alternating parity bands in {+217}Fr and        
217FR2c  {+218}Fr and from deduced large B(E1)/B(E2) ratios for transitions     
217FR3c  deexciting several states in {+217}Fr, 1988Ai02 proposed that          
217FR4c  {+217}Fr has octupole deformation. From a comparison of these two      
217FR5c  opposite parity bands with those in {+218}Ra, 1988Ai02 suggests that   
217FR6c  {+217}Fr is a "borderline" nucleus where the onset of static           
217FR7c  intrinsic reflection asymmetric shape takes place.                     
217FR cG E$Measurements of 1988Ai02.                                            
217FR cG M$Multipolarities were deduced by 1988Ai02 from gamma-ray angular      
217FR2cG distributions and angular correlations. Since no delay component was   
217FR3cG observed in |g|g(t), M2 multipolarities were ruled out for quadrupole  
217FR4cG transitions; intensity balances were utilized to differentiate the E1  
217FR5cG transitions from possible M1 multipolarities.                          
217FR cL J$Assignments made by 1988Ai02. They are based on the                  
217FR2cL angular-distribution measurements by assuming that the transitions     
217FR3cL are stretched, and on the gamma-directional correlation ratios.        
217FR4cL Relative photon intensities as a function of {+11}B beam energy also   
217FR5cL yield additional information on the spins. See "Adopted Levels" data   
217FR6cL set for the adopted J|p's.                                             
217FR CL BAND(A)$GS BAND.                                                       
217FR CL BAND(B)$POSITIVE PARITY BAND.                                          
217FR CL BAND(C)$PROBABLE POSITIVE BAND.                                        
217FR  L 0.0          9/2-              19 US     3                         A   
217FR  L 363.6     3  13/2-                                                 A   
217FR cL E$the ordering of the 363.6|g and 340.6|g transitions is uncertain     
217FR2cL (1988Ai02). The 13/2- level energy, therefore, could be { 340.6 keV}.  
217FR  G 363.6     3            E2                      0.083212                
217FRS G KC=0.0466 7$LC=0.0272 4$MC=0.00710 11$NC+=0.00186 3                    
217FR cG $Although analysis of the relative excitation functions suggests that  
217FR2cG the 363.6|g goes to the g.s., the 364-keV peak included a |g           
217FR3cG belonging to {+218}Fr, and therefore, the excitation function          
217FR4cG analysis was unreliable for the relative placements of the 340.6- and  
217FR5cG 363.6-keV gamma transitions (1988Ai02).                                
217FR  L 704.2     5  17/2-                                                 A   
217FR  G 340.6     3            E2                      0.099 15                
217FRS G KC=0.0534 8$LC=0.0345 5$MC=0.00903 13$NC+=0.00237 4                    
217FR  L 1077.0    6  21/2-                                                 A   
217FR  G 372.8     3            E2                      0.077711                
217FRS G KC=0.0443 7$LC=0.0249 4$MC=0.00648 10$NC+=0.0017 25                    
217FR  L 1256.1    6                                                        C   
217FR cL J$21/2+, 23/2+ was suggested by 1988Ai02 from 179.1|g to 21/2- and     
217FR2cL nonobservation of any transition to the 17/2- state of the g.s. band.  
217FR  G 179.1     3                                                            
217FR  L 1355.0    6  23/2+                                                 B   
217FR  G 278.0     3            E1                      0.040712                
217FRS G KC=0.0338 10$LC=0.00597 18$MC=0.00142 5$NC+=0.000369 11                
217FR  L 1509.7    6  25/2-                                                 A   
217FR  G 154.4     3            E1                      0.164725                
217FRS G KC=0.1305 20$LC=0.0260 4$MC=0.00622 10$NC+=0.00161 24                  
217FR  G 432.8     3            E2                      0.05258                 
217FRS G KC=0.0326 5$LC=0.01486 21$MC=0.00384 6$NC+=0.001006 15                 
217FR  L 1688.9    7  (+)                                                   C   
217FR  G 334.0     3            (E2)                    0.106 4                 
217FRS G KC=0.0557 14$LC=0.0370 14$MC=0.0097 4$NC+=0.00255 10                   
217FR cG $Directional correlation ratio for the 334.0|g is consistent with a    
217FR2cG stretched E2 transition; however, M1+E2 multipolarity could not be     
217FR3cG ruled out (1988Ai02).                                                  
217FR  G 432.6     3            (E2)                    0.05368                 
217FRS G KC=0.0326 5$LC=0.01488 22$MC=0.00384 6$NC+=0.001007 15                 
217FR  L 1713.8    7  27/2+                                                 B   
217FR  G 204.0     3                                                            
217FR  G 358.8     4            E2                      0.086313                
217FRS G KC=0.0479 7$LC=0.0285 4$MC=0.00745 11$NC+=0.00195 3                    
217FR  L 1988.5    7  29/2-                                                 A   
217FR  G 274.7     3                                                            
217FR  G 478.8     3            E2                      0.04096                 
217FRS G KC=0.0266 4$LC=0.01067 15$MC=0.00274 4$NC+=0.000717 11                 
217FR  L 2111.1    8  31/2+                                                 B   
217FR  G 122.5     3                                                            
217FR  G 397.4     3            E2                      0.065510                
217FRS G KC=0.0388 6$LC=0.0199 3$MC=0.00516 8$NC+=0.001353 20                   
217FR  L 2154.5    8                                                        C   
217FR  G 465.6     3                                                            
217FR  L 2516.5    9  (35/2+)                                               B   
217FR  G 405.4     3                                                            
217FR  L 2582.0    9                                                        C   
217FR  G 427.5     3            E2                      0.05428                 
217FRS G KC=0.0334 5$LC=0.01548 22$MC=0.004 6$NC+=0.001049 15                   
217FR  L 2618      9                                                           ?
217FR  G 507.0     3                                                            
217FR  L 3002.3    9  (39/2+)                                               B   
217FR  G 485.8     3            E2                      0.03956                 
217FRS G KC=0.0258 4$LC=0.01019 15$MC=0.00261 4$NC+=0.000684 10                 
                                                                                
