# Supplementary material for: Nuclear Data Evaluation for Mass Chain A=217:Odd-Proton Nuclei
Source: PLoS One. 2016 Jan 13;11(1):e0146182. doi: 10.1371/journal.pone.0146182 (PMC4711931; doi:10.1371/journal.pone.0146182)
Supplement: S9 Dataset — (TXT) [file pone.0146182.s009.txt]

217AC    ADOPTED LEVELS, GAMMAS                                           201504
217AC  H TYP=FUL$AUT=S. Nafee, A. Alramady, S. Shaheen$CUT=15-APR-2015          
217AC  Q -3514     24 7512   16 1877   14 9832    10   2012WA38                 
217AC CQ $S(2N)=13470 17,  S(2P)=6193 13 (2012WA38)                             
217AC C  INST$King Abdulaziz University, Jeddah 20589, Saudi Arabia             
217AC C  ACKN$This evaluation was part of the project 11-MAT-2037-03 funded by  
217AC2C  King Abdulaziz City for Science and Technology National Research       
217AC3C  Strategic Plan                                                         
217AC C  The theoretical conversion coefficients for G rays given here have     
217AC2C  calculated and interploated using the computer code ^BrICC Band Raman  
217AC3C  Internal Conversion Coefficients) (2005KIZT)                           
217AC c  Assignment: {+232}Th(pulsed 1 GeV p); 254- and 264-keV gammas in       
217AC2c  {+217}Po and K-x rays of Polonium (1998RyZY), followed by formal       
217AC3c  paper 2003Ku25                                                         
217AC c  Assignment: {+208}Pb({+14}N,5n) excit, parent of {+213}Fr (1973No09).  
217AC cG E,M$From gammas observed in (HI,xn|g) reaction.                        
217AC cG RI$Relative photon intensity deexciting a level, if more than one |g   
217AC2cG was observed from it. I|g's are from (HI,xn|g) reaction |g's.          
217AC cL $Levels at 2010 and above the 2013-keV level proposed by 1982GoZU      
217AC2cL (unpublished work) in {+209}Bi({+12}C,4n|g) reaction are not included  
217AC3cL here. See (HI,xn|g) data for these levels.                             
217AC cL T(P)$Deduced by 1985De14 from |g|g-prompt coincidences.                
217AC  XA221PA A DECAY                                                          
217AC  XB(HI,XNG)                                                               
217AC  L 0.0          9/2-              69 NS     4                             
217ACX L XREF=AB                                                                
217AC2 L %A AP 100$%EC+%B+ LE 2$MOMM1=3.82 5                                    
217AC cL $g={ 0.85 {I1}}, deduced by 1985De14 from perturbed |a-angular         
217AC2cL distribution measurements. See 1985De14 for discussions on probable    
217AC3cL admixtures to the main (|p h9/2) g.s. configuration, and on the        
217AC4cL core-polarization effect.                                              
217AC cL $No |a's from {+217}Ra or its descendants were observed by 1976No09;   
217AC2cL upper limit for |e+|b{++} decay was set as 2%.                         
217AC3cL T{-1/2}(|e+|b{++})|?1000 sec from gross |b decay theory calculations   
217AC4cL of 1973Ta30. Therefore, prediction for |e+|b{++} decay branch is       
217AC5cL |?6.9|*10{+-9}%. See 1984Po11 for theoretical calculations of {+5}He   
217AC6cL emission probability.                                                  
217AC cL J$favored |a decay to 9/2- {+213}Fr g.s. Configuration={ (|p           
217AC2cL h{-9/2})}.                                                             
217AC cL T$measurement of 1985De14. Other measurement: { 111 ns {I7}}           
217AC2cL (1973No09), { 75 ns {I3}} (1982GoZU).                                  
217AC  L 660.3     5  13/2-                                                     
217ACX L XREF=B                                                                 
217AC cL J$660.3|g to 9/2- is E2; |g angular distribution in (HI,xn|g);         
217AC2cL systematics of 13/2- states and shell model suggest configuration={    
217AC3cL (({+216}Ra 2+)(|p h{-9/2}))}.                                          
217AC  G 660.3                  E2                     0.02207                  
217AC  L 670.1     5  11/2-                                                     
217ACX L XREF=B                                                                 
217AC cL J$670.1|g to 9/2- is M1+E2; |g(|q) in (HI,xn|g); systematics of 11/2-  
217AC2cL states and shell model suggest configuration={ (({+216}Ra 2+)(|p       
217AC3cL h{-9/2}))}.                                                            
217AC  G 670.1                  M1+E2                   0.058 37                
217AC  L 1146.7    8  17/2-                                                     
217ACX L XREF=B                                                                 
217AC2 L %IT GE 99.7$%A LE 0.34 7                                               
217AC cL $An observed 10.78-MeV |a was interpreted by 1985De14 as decaying to   
217AC2cL the {+213}Fr g.s. from doublet levels at { 1.15 MeV}, based on the |a  
217AC3cL energy only. Because of large uncertainties, intensity imbalances at   
217AC4cL the 1146.7- and 1149.2-keV levels do not determine the |a decaying     
217AC5cL level. If the 10.78|a is from the 1146.7 level, then the |a branch is  
217AC6cL { 0.34% {I7}}.                                                         
217AC cL J$486.4|g to 13/2- state is E2; |g(|q) in (HI,xn|g). From shell model  
217AC2cL and analogy to {+215}Fr, configuration={ (({+216}Ra 4+)(|p h{-9/2}))}. 
217AC  G 486.4                  E2                      0.0440                  
217AC  L 1149.2    10 15/2-                                                     
217ACX L XREF=B                                                                 
217AC2 L %IT GE 98.3 5$%A LE 1.7 5                                              
217AC cL $If the 10.78-MeV |a deexcites the 1149.2-keV level, rather the        
217AC2cL 1146.7 level, then %IT=98.3, %|a={ 1.7 {I5}}.                          
217AC cL J$478.9|g to 11/2- is E2, 489|g to 13/2- M1; |g(|q) in (HI,xn|g).      
217AC2cL Configuration={ (({+216}Ra 4+)(|p h{-9/2}))}.                          
217AC  G 478.9        100    25 E2                      0.0457                  
217AC  G 489          75     25 M1(+E2)   2      LT     0.21  15                
217AC  L 1498.2    9  19/2-                                                     
217ACX L XREF=B                                                                 
217AC2 L %IT GE 99.0$%A LE 0.98 20                                              
217AC cL $If the 11.137-MeV |a decays from the 1498.2 level, then the |a        
217AC2cL branching, calculated from the measured relative |a and |g transition  
217AC3cL intensities deexciting the level, is { 0.98% {I20}}. Energy            
217AC4cL difference between 11.137- and 9.65-MeV |a's yields (including recoil  
217AC5cL energies) { 1515 keV} for the energy of the |a-decaying level.         
217AC cL $T{-1/2}={ 8 ns {I2}} was measured by 1973No02 for the |a decaying     
217AC2cL level. No level with { 8 ns} half-life was found, but could not be     
217AC3cL definitely ruled out by 1985De14.                                      
217AC cL J$349.0|g to 15/2- is E2, 351.5|g to 17/2- is M1+E2; |g(|q) in         
217AC2cL (HI,xn|g). Configuration={ (({+216}Ra 6+)(|p h{-9/2}))}.               
217AC  G 349.0        76     10 E2                      0.1046                  
217AC  G 351.5        100    10 M1+E2     0.65   +20-10 0.40  6                 
217AC  L 1528.5    9  21/2-             10 NS     LT                        P   
217ACX L XREF=B                                                                 
217AC2 L %IT GE 99.6$%A LE 0.48 14                                              
217AC cL $If the 11.37-MeV |a decays from the 1528.5-keV level, then the |a     
217AC2cL branching, calculated from the measured relative |a and |g transition  
217AC3cL intensities deexciting the level, is { 0.48% {I14}}.                   
217AC cL J$381.8|g to 17/2- is E2; |g(|q) in (HI,xn|g). Probable                
217AC2cL configuration={ (({+216}Ra 6+)(|p h{-9/2}))} with some (({+216}Ra      
217AC3cL 8+)(|p f{-7/2})) admixture was suggested for the 21/2- and 23/2-       
217AC4cL states by 1985De14 from fast M1 transition between them.               
217AC  G 30.3                                                                  S
217AC cG $Transition was not observed. E|g is from the level scheme.            
217AC  G 381.8                  E2                      0.0816                  
217AC  L 1682.3       (23/2)-           10 NS     LT                        P   
217ACX L XREF=B                                                                 
217AC cL J$153.8|g to 21/2- is M1+E2; 154|g(|q) does not rule out J=21/2;       
217AC2cL however, nonobservation of any |g to the 19/2- suggests 23/2-          
217AC3cL (1985De14). Probable configuration={ (({+216}Ra 8+)(|p h{-9/2}))} \.   
217AC4cL Fast M1 transition to the 21/2- and absence of an E2 transition to     
217AC5cL the 19/2- state was interpreted by 1985De14 as being due to a          
217AC6cL (({+216}Ra 8+)(|p f{-7/2})) component admixture.                       
217AC  G 153.8                  M1+E2     0.39   8      4.83  18                
217AC  L 1792         (25/2)-                                                   
217ACX L XREF=B                                                                 
217AC cL J$110|g to (23/2)- state is M1.                                        
217AC  G 110                    M1                      13.79                   
217AC  L 1916         (27/2)-                                                   
217ACX L XREF=B                                                                 
217AC cL J$234|g to (23/2)- is E2.                                              
217AC  G 234                    E2                      0.363                   
217AC  L 2010                                                                  ?
217AC  G 327.6                                                                  
217ACF G FLAG=G                                                                 
217AC  L 2013         29/2+             740 NS    40                            
217AC  G 96           5      1  E1+M2     0.15   5      1.6   12                
217ACS G LC=1.2 9$MC=0.32 23$NC+=0.12 9                                         
217AC cG $Ice(L)=6 {I4}, Ice(M)=4 {I3}.                                         
217AC  G 220          10     2  M2                      7.97                    
217ACS G KC=5.53$LC=1.800$MC=0.464$NC+=0.1710                                   
217AC cG $Ice(K)=55 {I8},Ice(L)=19 {I3},Ice(M)=5 {I3}.                          
217AC cG M$K/L=2.9 {I7} (exp); K/L=0.83 for E2, K/L=3.1 for M1.                 
217AC  L 2390                                                                  ?
217AC  G 380.0                                                                  
217ACF G FLAG=G                                                                 
217AC  L 2762                                                                  ?
217AC  G 371.7                                                                  
217ACF G FLAG=G                                                                 
217AC  L 3263                                                                  ?
217AC  G 501.6                                                                  
                                                                                
