# Supplementary material for: Nuclear Data Evaluation for Mass Chain A=217:Odd-Proton Nuclei
Source: PLoS One. 2016 Jan 13;11(1):e0146182. doi: 10.1371/journal.pone.0146182 (PMC4711931; doi:10.1371/journal.pone.0146182)
Supplement: S10 Dataset — (TXT) [file pone.0146182.s010.txt]

217AC    221PA A DECAY                                           03NDS    200309
217AC  H TYP=FUL$AUT=S.Nafee, A. Alramady and S. Shaheen$CIT=NDS 100, 141       
217AC                                                                           
217AC c  Q{-|a}({+221}Pa)=9242 {I30}+E(level in {+217}Ac fed by 9075|a).        
217AC2c  Q{-|a}=9248 {I50} was recommended by 1995Au04; Q{-|a}=9252 {I52} from  
217AC3c  mass excesses recommended by 1997Au04, and Q(|a)={ 9248 {I54}} from    
217AC4c  the updated recommendations by G. Audi, et al., posted at              
217AC5c  http://csnwww.in2p3.fr/AMDC/masstables/Ame1995/mass_rmd.mas95.         
217AC cA HF$r{-0}({+217}Ac)={ 1.560 {I22}} is used in calculations.             
217AC D  From 224U and 222Th alpha decays, r0(220Th)=1.527 30 and               
217AC2D  r0(218Ra)=1.539 8, with an average of r0(219Ac)=1.533 32 from 223Pa    
217AC3D  decay. From 220Th and 222Th a decays, (216Ra)=1.566 9, and             
217AC4D  r0(218Ra)=1.539 8 (Dr0=0.027 12). I expect that r0 parameter for Ac    
217AC5D  will decrease going from N=128 to N=130 about the same amount as that  
217AC6D  for r0 of Ra. r0(219Ac)+ 0.027 12=1.533 32 + 0.027 12= 1.560 34. The   
217AC7D  uncertainty can actually be reduced by arguing that r0(219Ac) should   
217AC8D  be less that r0(216Ra)=1.566 9 and probably not less that              
217AC9D  r0(210Pb)=1.5394 from 214Po alpha decay: r0(217AC)=1.560 +15-22        
221PA  P 0.0          9/2-              5.9 US    17             9248     54    
217AC  N                        1.0                                             
217AC  L 0.0          9/2-              69 NS                                   
217AC cL E$Q(|a)({+221}Pa) suggests that the level energy that 9075|a decays    
217AC2cL to is <{ 100 keV}. Although this level is shown here as the g.s., its  
217AC3cL being an excited state with E<100keV is not excluded.                  
217AC  A 9075      30100     LE1.4     GE                                        
217AC cA E$from 1995AnZY. Earlier measurements: 1989Mi17 and 1983Hi12 who       
217AC2cA measured the sum peak of {+221}Pa and {+217}Ac |a's at { 18.73 MeV}    
217AC3cA and { 18.78 MeV}, respectively (|a from {+221}Pa was obscured by |a    
217AC4cA from {+218}Ac).                                                        
                                                                                
