# Supplementary material for: Nuclear Data Evaluation for Mass Chain A=217:Odd-Proton Nuclei
Source: PLoS One. 2016 Jan 13;11(1):e0146182. doi: 10.1371/journal.pone.0146182 (PMC4711931; doi:10.1371/journal.pone.0146182)
Supplement: S11 Dataset — (TXT) [file pone.0146182.s011.txt]

217AC    (HI,XNG)                                                         201501
217AC  H TYP=FMT$AUT=S. Nafee, A. Alramady, S. Shaheen                                 
217AC c  Decay scheme is presented basically as constructed by 1985De14 from    
217AC2c  their |g-|g and |g-ce coincidences. In the level scheme shown by       
217AC3c  1982Go14 orders of the 478.9 and 349.0 gammas were reversed, and a     
217AC4c  level at 1019 keV was introduced between these cascading gammas.       
217AC5c  Their (486.4|g)(|g) coincidence spectrum shown, however, indicates     
217AC6c  the presence of the 349.0|g and absence of the 478.9|g. Gamma's        
217AC7c  observed at 501.6, 371.7, 380, and 327.6 keV were placed by 1982GoZU   
217AC8c  in cascade to deexcite proposed levels at 3263, 2762, 2390 and 2010,   
217AC9c  respectively. These levels and |g placements are assumed here as       
217ACac  preliminary results.                                                   
217AC cG E$Measured energies of 1985De14 were listed without their              
217AC2cG uncertainties and, presumably, in rounded-off values. Since E|g's of   
217AC3cG 1982GoZU agree with those of 1985De14, measurements of 1982GoZU are    
217AC4cG given here, unless otherwise noted. Uncertainties on E|g's are         
217AC5cG estimated by the evaluator to be less than 0.5 keV for the strong |g   
217AC6cG transitions.                                                           
217AC cG RI$Relative photon intensities measured by 1985De14. If photon         
217AC2cG intensities are renormalized to per 100 |a decays of the {+217}Ac      
217AC3cG g.s., I(|g+ce)(660|g)+I(|g+ce)(670|g)=I(9650|a), a factor of I|g       
217AC4cG normalization=0.98 {I9} is obtained.                                   
217AC cG M$From ce measurements and angular distribution data of 1985De14. The  
217AC2cG ce intensities given were normalized by using the theoretical          
217AC3cG conversion coefficients for the 220-keV |g.                            
217AC cG E(D)$From 1985De14. This transition was not seen by 1982GoZU.          
217AC cG E(G)$Not seen by 1985De14.                                             
217AC cL J$From 1985De14. They were deduced from |g multipolarities and |g      
217AC2cL angular distributions.                                                 
217AC t  {+205}Tl(pulsed {+16}O,4n) E({+16}O)=96 MeV; measured E|g,I|g,|g|g     
217AC+t  (1985De14).                                                            
217AC t  {+209}Bi(pulsed {+12}C,4n) E({+12}C)=75 MeV; measured E|a,I|a,|a|g,|g|g
217AC+t  ,(|a)(ce)                                                              
217AC2t                                   ce-ce coincidences    (1985De14).     
217AC t  {+206}Pb(pulsed {+15}N,4n) E({+15}N)=80 MeV; measured |a(|q,H,t)       
217AC2t                                        |g(|q,H,t)         (1985De14).   
217AC3t                                                                         
217AC t  {+209}Bi(pulsed {+12}C,4n) E({+12}C)=80 MeV; measured E|g,E|a,|a|g,|g|g
217AC+t    (1982GoZU,                                                           
217AC2t                                                             1982SaZO).  
217AC t  (9650|a)(|q,H,t):  g(g.s.)=0.85 {I1},T{-1/2}(g.s.)=69 ns {I4}        (1
217AC+t  985De14).                                                              
217AC t  (9650|a)(|g)(t):                     T{-1/2}(g.s.)=75 ns {I3}     (1982
217AC+t  GoZU).                                                                 
217AC t  (10.54|a)(|q,H,t),(|g)(|q,H,t): g(2013 level)=0.345 {I10}              
217AC2t                              T{-1/2}(2013 level)=740 ns {I40}  (1985De14
217AC+t  ).                                                                     
217AC3t                                                                         
217AC t  Observed |a's and their assignments by 1985De14:                       
217AC2t                                                                         
217AC3t        E|a          I|a      decaying parent level    level in {+213}Fr 
217AC4t   ------------   --------  ---------------------    -----------------   
217AC5t    9650 {I10} (a)   94.8 {I20}              0                     0     
217AC6t   10541 {I1}  (b)    4.07 {I16}          2013                  1105     
217AC7t   10780 {I15} (c)    0.27 {I4}           1147/1150                0     
217AC8t   11137 {I15} (c)    0.46 {I13}          1498/1529                0     
217AC9t                   0.32             2013                   498           
217AC2t   77625 {I17} (c)    0.12 {I2}           2013                     0     
217AC3t                                                                         
217AC3t   (a) E|a from 1973No09.                                                
217AC4t   (b) from E|a(g.s. to g.s.)=9650, E(parent level) and E(daughter level)
217AC+t  .                                                                      
217AC5t   (c) 9650 and 10541 |a energies were used as calibration points.       
217AC6t                                                                         
217AC t  (10590|a)(236.8,327.8,351.8,381.8 |g's)             1982GoZU           
217AC t  (10540|a)(1105|g in {+213}Fr)                           1985De14       
217AC t  (9650|a)(220.7,236.8,327.6,351.5,381.8,670.1 |g's)  1982GoZU           
217AC t  (1113|a)(498|g in {+213}Fr,154,220 |g's in {+217}Ac)        1985De14   
217AC t                                                                         
217AC  L 0.0          9/2-                                                      
217AC  L 660.3     5  13/2-                                                     
217AC  G 660.3        83     7  E2                      0.02183                 
217ACS G KC=0.01544 22$LC=0.00474 7$MC=0.001198 17$NC=0.000318 5                
217AC cG $Ice(K)=0.92 {I25}, Ice(L)=0.32 {I11}, Ice(M)=0.07 {I7}.               
217AC  L 670.1     5  11/2-                                                     
217AC  G 670.1        11     3  M1+E2                   0.05  4                 
217ACS G KC=0.04 3$LC=0.009 5$MC=0.0021 10$NC=0.0006 3                          
217AC cG $Ice(K)=0.31 {I31}, Ice(L)=0.08 {I4}, Ice(M)=0.04 {I4}.                
217AC  L 1146.7    8  17/2-                                                     
217AC  G 486.4        77     8  E2                      0.04346                 
217ACS G KC=0.0275 4$LC=0.01181 17$MC=0.00305 5$NC+=0.000811 12                 
217AC cG $Ice(K)=1.6 {I7}, Ice(L)=0.92 {I47}.                                   
217AC  L 1149.2    10 15/2-                                                     
217AC  G 478.9        8      2  E2                      0.04346                 
217ACS G KC=0.0275 4$LC=0.01181 17$MC=0.00305 5$NC+=0.000811 12                 
217AC cG $Ice(K)=0.33 {I24}, Ice(L)=0.23 {I16}.                                 
217AC  G 489          6      2  M1(+E2)   2      LT     0.12  9                 
217ACF G FLAG=D                                                                 
217ACS G KC=0.10 7$LC=0.021 10$MC=0.0051 22$NC+=0.0014 6                        
217AC cG $Ice(K)=1.1 {I4}, Ice(L)=0.18 {I9}.                                    
217AC  L 1498.2    9  19/2-                                                     
217AC  G 349.0        16     2  E2                      0.102815                
217ACS G KC=0.0529 8$LC=0.0369 6$MC=0.00975 141$NC+=0.00259 4                   
217AC cG $Ice(K)=0.58 {I55}, Ice(L)=0.46 {I24}.                                 
217AC  G 351.5        21     2  M1+E2     0.65   +20-10 0.40  6                 
217ACS G KC=0.31 5$LC=0.066 6$MC=0.0161 12$NC+=0.0058 4                         
217AC cG $Ice(K)=7.4 {I12}, Ice(L)=2.3 {I8}, Ice(M)=0.53 {I18}.                 
217AC cG MR$determined by 1985De14 from angular distribution.                   
217AC  L 1528.5    9  21/2-                                                     
217AC  G 30.3                                                                  S
217AC cG $Transition was not observed. E|g is from the level scheme. Its        
217AC2cG existence was deduced by 1985De14 from the observed (154|g)(351|g)     
217AC3cG coincidence. Because of the prompt coincidences, T{-1/2}(1528.5        
217AC4cG level)<10 ns; this implies an M1 multipolarity for the 30.3|g          
217AC5cG (1985De14).                                                            
217AC cG $I(|g+ce)(30.3|g)|?47 {I4} from intensity balance at the 1498.2        
217AC2cG level; |?43 {I14} from intensity balance at the 1528.5 level.          
217AC  G 381.8        46     5  E2                      0.080312                
217ACS G KC=0.0442 7$LC=0.0267 4$MC=0.00702 10$NC+=0.00187 3                    
217AC cG $Ice(K)=1.7 {I6}, Ice(L)=1.1 {I5}, Ice(M)=0.31 {I10}.                  
217AC  L 1682.3       23/2-                                                     
217AC  G 153.8        16     2  M1+E2     0.39   8      4.83  18                
217ACS G KC=3.71 20$LC=0.835 14$MC=0.205 5$NC+=0.0742 19                        
217AC cG MR$determined by 1985De14 from angular distribution.                   
217AC cG $Ice(K)=53 {I13}, Ice(L)=12 {I3}, Ice(M)=3 {I1}.                       
217AC  L 1792         25/2-                                                     
217AC  G 110          7      1  M1                      12.92 18                
217ACF G FLAG=D                                                                 
217ACS G KC=10.31 15$LC=1.97 3$MC=0.0.473 7$NC+=0.1256 18                       
217AC cG $Ice(L)=12 {I7}, Ice(M)=3 {I1}.                                        
217AC  L 1916         27/2-                                                     
217AC  G 234          5      1  E2                      0.357 5                 
217ACF G FLAG=D                                                                 
217ACS G KC=0.1185 17$LC=0.1750 25$MC=0.0472 7$NC+=0.01257 18                   
217AC cG $Ice(L)=2.7 {I22}, Ice(M)=1.3 {I12}.                                   
217AC  L 2010                                                                  ?
217AC  G 327.6                                                                  
217ACF G FLAG=G                                                                 
217AC  L 2013         29/2+             740 NS    40                            
217AC  G 96           5      1  E1+M2     0.15   5      1.6   12                
217ACS G LC=1.2 9$MC=0.32 23$NC+=0.12 9                                         
217AC cG $Ice(L)=6 {I4}, Ice(M)=4 {I3}.                                         
217AC  G 220          10     2  M2                      7.62  11                
217ACS G KC=5.31 8$LC=1.721 24$MC=0.444 7$NC+=0.1196 17                         
217AC cG $Ice(K)=55 {I8},Ice(L)=19 {I3},Ice(M)=5 {I3}.                          
217AC cG M$K/L=2.9 {I7} (exp); K/L=0.83 for E2, K/L=3.1 for M1.                 
217AC  L 2390                                                                  ?
217AC  G 380.0                                                                  
217ACF G FLAG=G                                                                 
217AC  L 2762                                                                  ?
217AC  G 371.7                                                                  
217ACF G FLAG=G                                                                 
217AC  L 3263                                                                  ?
217AC  G 501.6                                                                  
                                                                                
