# Supplementary material for: Nuclear Data Evaluation for Mass Chain A=217:Odd-Proton Nuclei
Source: PLoS One. 2016 Jan 13;11(1):e0146182. doi: 10.1371/journal.pone.0146182 (PMC4711931; doi:10.1371/journal.pone.0146182)
Supplement: S12 Dataset — (TXT) [file pone.0146182.s012.txt]

217PA    ADOPTED LEVELS                                                   201501
217PA  H TYP=FUL$AUT=S. Nafee, A. Alramady, S. shaheen$CUT=15-Jan-2015          
217PA  Q -5901     SY 8.80E+37  5.2E+2 5  8489    4    2012WA38                 
217PA CQ $DQ-=113,  S(2N)=1.694E+4 9,  S(2P)=3.54E+3 5,  Q(ECP)=1.64E+3 5       
217PA2CQ (2012WA38)                                                             
217PA C  INST$King Abdulaziz University, Jeddah 20589, Saudi Arabia             
217PA C  ACKN$This evaluation was part of the project 11-MAT-2037-03 funded by  
217PA2C  King Abdulaziz City for Science and Technology National Research       
217PA3C  Strategic Plan                                                         
217PA C  The theoretical conversion coefficients for G rays given here have     
217PA2C  calculated and interploated using the computer code ^BrICC Band Raman  
217PA3C  Internal Conversion Coefficients) (2005KIZT)                           
217PA c  Assignment: {+232}Th(pulsed 1 GeV p); 254- and 264-keV gammas in       
217PA2c  {+217}Po and K-x rays of Polonium (1998RyZY), followed by formal       
217PA3c  paper 2003Ku25                                                         
217PA c  Miscellaneous reactions and calculations:                              
217PA c  {+197}Au({+24}Mn,x): production cross sections were measured by        
217PA2c  1999Bo52 and by 1997An02. See 1999Bo52 for calculations of production  
217PA3c  cross-sections.                                                        
217PA c  {+165}Ho({+56}Fe,|a): cross sections were measured by 1979Hi02 as a    
217PA2c  function energy and angle; nuclear temperature and reaction mechanism  
217PA3c  were deduced.                                                          
217PA c  For calculated binding energies, Q values, neutron and proton          
217PA2c  separation energies and partial half-lives, see, for example,          
217PA3c  1997Mo25. Binding energies of various nuclei, including {+217}Pa,      
217PA4c  were also calculated by 1987Sa19 and 1997Mo25.                         
217PA c  For calculated level energies, see 2003Ca21.                           
217PA t                                                                         
217PA t  Assignment:                                                            
217PA2t          {+203}Tl({+20}Ne,6n),{+206}Pb({+20}Ne,p8n)            (1968Va18
217PA+t  )                                                                      
217PA3t          {+181}Ta({+40}Ar,4n) excit, p {+213}Ac            (1979Sc09)   
217PA4t          {+170}Er({+51}V,4n), {+197}Au({+24}Mg,4n) excit       (1997An02
217PA+t  )                                                                      
217PA5t          {+194}Pt({+28}Si,p4n) Recoil Mass Separator    (1998Ik01)      
217PA6t          {+181}Ta({+40}Ar,4n) p {+213}Ac; delayed |a|a coin  (2002He29) 
217PA7t                                                                         
217PA  L 0.0          9/2-              3.6 MS    8                             
217PA2 L %A=100                                                                 
217PA cL $Only |a decay was observed. Gross |b decay theory calculations of     
217PA2cL 1973Ta30 and theoretical calculations of 1997Mo27 give                 
217PA3cL T{-1/2}(|e)|?300 sec and 97 sec, respectively which correspond to |e   
217PA4cL decay branch of |?0.0012% and 0.0036%, respectively.                   
217PA cL T$unweighted average of measurements by 2002He29, 2000He17, 1998Ik01,  
217PA2cL 1996An21 and 1979Sc09. Measured half-lives are: { 4.9 ms {I6}}         
217PA3cL (1979Sc09), { 3.4 ms {I2}} (1996An21), { 2.3 ms {I+5-3}} (1998Ik01),   
217PA4cL { 3.4 ms {I1}} (2000He17), { 3.8 ms {I2}} (2002He29). Other            
217PA5cL measurements: 1995AnZY, 1995NiZS.                                      
217PA  L 1854      AP 29/2+             1.48 MS                                 
217PA2 L %IT=27 4$%A=73 4                                                       
217PA cL $Branchings were obtained by 2002He29.                                 
217PA cL T$Unweighted average of half-lives reported from various measurements  
217PA2cL with an increased uncertainty so that it overlaps with measurements    
217PA3cL from strongest |a peak (10155|a). The measured half-lives are { 1.6    
217PA4cL ms {I10}} (1979Sc09), { 0.9 ms {I6}} (1995AnZY), { 1.5 ms {I2}}        
217PA5cL (1995NiZS), { 1.5 ms {I+9-4}} (1998Ik01; the authors assigned this     
217PA6cL half-life to a second isomeric state), { 1.5 ms {I1}} (from 10155|a;   
217PA7cL 2000He17), { 1.3 ms {I+4-2}} (from 9912|a; 2000He17), { 1.4 ms {I2}}   
217PA8cL (from 9763|a; 2000He17), { 1.08 ms {I3}} (2002He29; mean value of the  
217PA9cL following measurements: { 1.08 ms {I2}} from 10157|a; { 0.95 ms {I5}}  
217PAacL from 9697|a; { 0.94 ms {I9}} from 9552|a; { 1.11 ms {I20}} from        
217PAbcL 9533|a; { 1.03 ms {I13}} from 8306|a)                                  
217PA cL E$calculated by the evaluator from energy difference of the 10157-     
217PA2cL and 8337-keV |a's which were emitted from the 1.2-ms and 3.6-ms        
217PA3cL states, respectively, by assuming these |a's decay to the g.s. or to   
217PA4cL levels close in energies.                                              
                                                                                
